# Supplementary material for: First Report of Blood Fluke Pathogens with Potential Risk for Emerging Yellowtail Kingfish (Seriola lalandi) Aquaculture on the Chilean Coast, with Descriptions of Two New Species of Paradeontacylix (Aporocotylidae)
Source: Pathogens. 2021 Jul 6;10(7):849. doi: 10.3390/pathogens10070849 (PMC8308527; doi:10.3390/pathogens10070849)
Supplement: Supplementary file 1 [file pathogens-10-00849-s001.zip › Table S1. Sequences of Paradeontacylix spp.xlsx]

## Sheet: Hoja1
	Table S1: Sequences, obtained by the DNA Sanger sequencing, for Paradeontacylix humboldti and P. olivai infecting Seriola lalandi (Chile).
	GenBank	Specie	Gen	specimens number with identical sequence	sequence
1	MW599287	Paradeontacylix humboldti	28s	3	AGCGGAGGAAAAGAAACTAACCAGGATTCCCTTAGTAACGGCGAGTGAACAGGGATGAGCCCAGCACCGAAGCCTGCGGTCATTTGGCTGCTAGGCCATGTGGTGTTTAGATTGGTTTTTGGCATTTCTGCTTCATCCTAAGTCCATCAATGAGTACGGCTAATGGACCGGCCCAAAGAGGGTGAAAGGCCCGTGTGGATGAAGATCAAGTAAGACAGAAGTGCTTTGAACTGATCTTGGAGTCGGGTTGTTTGTGAATGCAGCCCAAAGTGGGTGGTAGACTCCATCCAAGGCTAAATACTGGCACGAATCCGATAGCAAACAAGTACCGTGAGGGAAAGTTGAAAAGTACTTTGAAGAGAGAGTAAACAGTGCGTGAAACCGCTCAGAGGTAAACGG…
2	MW599288	Paradeontacylix olivai	28s	5	AGCGGAGGAAAAGAAACTAACCAGGATTCCCTTAGTAACGGCGAGTGAACAGGGATGAGCCCAGCACCGAAGCCTGCGGTCATTTGGCTGCTAGGCAATGTGGTGTTTAGATTGGTTTTTGGCATTTCTGCTTCATCCTAAGTCCATCAATGAGTACGGCTAATGGACCGGCCCAAAGAGGGTGAAAGGCCCGTGTGGATGAAGATCAAGTAAGACAGAAGTGCTTTGAACGGATCTTGGAGTCGGGTTGTTTGTGAATGCAGCCCAAAGTGGGTGGTAGACTCCATCCAAGGCTAAATACTGGCACGAATCCGATAGCAAACAAGTACCGTGAGGGAAAGTTGAAAAGTACTTTGAAGAGAGAGTAAACAGTGCGTGAAACCGCTCAGAGGTAAACGG…
3	MW598468	Paradeontacylix humboldti	cox1	3	TGAGGTTTATGTGTTGATTCTACCTGGATTTGGTATAATTAGGCATGTGTGTATGAATATGTCACATAATGATAGGGTGTTTGGTTATTTAGGGTTACTTTCTGCTATGGGTTCAATAGTTGTTTTGGGAAGTGTTGTTTGAGCTCATCATATGTTTATGGTAGGGTTGGATGTAAAGACTTCTATTTTTTTCAGTTCTGTAACTATGGTTATAGGTATTCCTAGGGGGATTAAGGTGTTTTCTTGGATTTATATGTTGAGGAGTAGCAGAGTTTATATAATGGATCCGATTTATTGGTGAGTTGTTGGTTTTATTATACTATTTACTGTAGGTGGGGTTACTGGTATAGTTTTATCATCGTCTGTATTAGATATAATTTTTCATGATACTTGGTTTGT…
4	MW598469	Paradeontacylix olivai	cox1	4	TGAGGTTTATGTATTGATTTTACCTGGTTTTGGTATAGTTAGGCATGTTTGTATGAATATGTCACATAATGATAGTGTATTTGGTTATTTAGGTTTGCTTTCTGCTATGGGTTCTATAGTTGTTTTGGGGAGTGTTGTTTGGGCTCACCATATGTTTATGGTTGGGCTAGATGTAAAGACTTCGATTTTTTTTAGTTCTGTTACTATGGTGATTGGTATTCCAAGTGGGATTAAGGTGTTTTCTTGGGTTTATATGTTAAGTAGAAGTAGGGTTTATGTAATGGATCCTGTTTATTGGTGAATTGTTGGTTTTATTATTTTATTTACAGTAGGTGGGGTGACTGGTATAGTTTTATCTTCATCTGTGTTGGATATAATGTTTCATGATACTTGATTTGT…
5	MW598470	Paradeontacylix olivai	cox1	1	TGAGGTTTATGTATTGATTTTACCTGGTTTTGGTATAGTTAGGCATGTTTGTATGAATATGTCACATAATGATAGTGTATTTGGTTATTTAGGTTTGCTTTCTGCTATGGGTTCTATAGTTGTTTTGGGGAGTGTTGTTTGGGCTCACCATATGTTTATGGTTGGGCTAGATGTAAAGACTTCGATTTTTTTTAGTTCTGTTACTATGGTGATTGGTATTCCAAGTGGGATTAAGGTGTTTTCTTGGGTTTATATGTTAAGTAGAAGTAGGGTTTATGTAATGGATCCTGTTTATTGGTGAATTGTTGGTTTTATTATTTTATTTACAGTAGGTGGGGTGACTGGTATAGTTTTATCTTCATCTGTGTTGGATATAATGTTTCATGATACTTGATTTGT…
